# Supplementary material for: Magnitude of multidrug-resistant and extended-spectrum β-lactamase-producing gram-negative bacteria from tracheal aspirates of intensive care unit patients in Ethiopia
Source: PLoS One. 2025 Jun 24;20(6):e0324199. doi: 10.1371/journal.pone.0324199 (PMC12186978; doi:10.1371/journal.pone.0324199)
Supplement: S1 File — (XLSX) [file pone.0324199.s001.xlsx]

## Sheet: ZGB thesis data2.sav dta entry 
Study_ID	Age	Sex	occupation	Educational_status	ICU_department	Duration_of_hospitalization	Department_before_ICU	Duratio_of_ICU_stay	Antibiotic_treatment	Current_antibiotic1	current_antibiotic2	Current_antibiotic_given3	History_of_asmathic_case	Residency_area	Using_of_mechanical_ventilator	History_of_smoking	History_of_alcohol_consumption	Using_of_ETT_tube	Using_of_intravenous_infussion_pump	Growth_Result	MDR_1	Number_of_isolate	ESBL_Production_Acnto	ESBL_production_Klpn	ESBL_Production_Kozane	ESBL_Production_Ecoli	ESBL_Production_Entrobactor	ESBL_Production_Psedo	ESBL_Production_Proteus	ESBL_Production_Seratia	Ecoli	Klep_pneumonia	Klep_ozane	Acintobactor	Pseudomonas	Proteus	Etrobactor	Serratia	AK_Acinto	AK_Ecoli	AK_Kpn	AK_Kozanae	AK_Proteus	AK_Pseudomonas	AK_Entro	AK_Serratia	Cefp_Acinto	Cefp_Ecoli	Cefp_kpn
1	7	2	4	1	1	2	peopd	2	1	caz	van	mero	2	1	1			1	2	1	1	1	1											Acinto					3								3
2	48	2	3	4	2	3	eme	2	1	cip	van	mero	1	1	1	2	2	1	1	1	1	2	1	2								kpn		Acinto					1		1						2		3
3	1	2	4	7	1	3	peopd	3	1	ctra	van	mero	2	1	1	no	no	1	2	1	1	2	1		1								kozane	Acinto					1			1					3
4	25	1	3	5	2	2	eme	3	2	no	no	no	2	1	1	2	2	1	2	1	1	2	1			2					Ecoli			Acinto					1	1							3	1
5	1	2	4	7	1	3	peopd	2	1	ctra	van		2	2	1			1	1	1	1	2		2				1				kpn			pseudo						1			1					1
6	1	1	4	7	1	1	peopd	1	1	ctra	van		2	1	1			1	1	1	1	2	1					2						Acinto	pseudo				3					1			3
7	8	1	4	2	1	1	peopd	1	1	ctra	cloxa	metri	2	1	1			1	1	1	1	2	1			1					Ecoli			Acinto					3	3							3	3
8	3	1	4	7	1	1	peopd	1	1	ctra	mero	metri	2	1	1			1	1	1	1	2	1	1								kpn		Acinto					1		1						1		3
9	5	1	4	7	1	2	peopd	2	1	ctra	van	mero	2	1	1			1	1	1	1	1	1											Acinto					1								1
10	1	2	4	7	1	2	peopd	2	1	ctax	amp		2	1	1			1	1	2		0
11	65	2	3	4	2	2	sur	1	1		van	mero	2	1	1	2	2	1	1	1	1	3	1	2						2		kpn		Acinto				serratia	1		1					1	3		1
12	1	2	4	7	1	3	peopd	1	1	ctra	van		2	1	1			1	1	1	1	2	1			1					Ecoli			Acinto					1	1							1	3
13	40	2	2	5	2	1	sur	1	1	ctra	van	mero	2	1	1	2	2	1	1	1	1	2	1	1								kpn		Acinto					1		1						3		3
14	65	1	2	4	2	1	eme	2	1	ctra	van	metri	2	1	1	2	2	1	1	1	1	1	1											Acinto					1								3
15	1	2	4	7	1	1	peopd	1	1	caz	van	mero	2	1	1			1	1	1	1	2	1	1								kpn		Acinto					1		1						3		3
16	23	2	4	4	2	1	sur	1	1	ctra	van	metri	2	1	1			1	1	2		0
17	1	2	4	7	1	1	peopd	1	1	caz	van	mero	2	1	1		9	1	1	1	1	2	1	1								kpn		Acinto					1		1						3		3
18	30	2	3	2	2	2	eme	2	1	ctra	van		2	2	1	1	2	1	1	1	1	2	1	1								kpn		Acinto					3		1						3		3
19	40	1	3	3	2	1	eme	1	1	cip	van		2	2	1	1	1	1	1	1	1	1	1											Acinto					3								3
20	23	1	3	4	2	2	eme	3	1	ctra	van	mero	2	1	1	2	2	1	1	1	1	2	1						2					Acinto		proteus			3				1				3
21	66	2	1	5	2	2	sur	2	1	mero	van		1	1	1	1	1	1	1	1	1	2				2		2			Ecoli				pseudo					3				1				3
22	1	2	4	7	1	1	peopd	1	1	mero			2	1	1			1		1	1	2	1	1								kpn		Acinto					1		1						3		3
23	1	1	4	7	1	1	peopd	1	1	mero	van		2	1	1			1		1	1	1	1											Acinto					1								3
24	5	2	4	7	1	3	peopd	3	1	caz	mero	metri	2	1	2			1	1	1	1	2	1			1					Ecoli			Acinto					1	1							1	1
25	1	2	4	7	1	1	peopd	1	1	caz	van		2	2	1			1		1	1	2	1			2					Ecoli			Acinto					3	1							3	3
26	5	2	4	7	1	1	peopd	1	1	caz	van		1	2	1			1		2		0
27	5	1	4	7	1	1	peopd	1	1	mero	van	metri	2	1	1			1		1	1	1		2								kpn									1								3
28	1	2	4	7	1	1	peopd	1	1	mero			2	1	1			1		2		0
29	35	2	1	5	2	3	im	3	1	cip	mero	haar	1	1	1	1	2	1	1	1	1	2	1	1								kpn		Acinto					3		1						3		3
30	14	1	4	2	1	1	peopd	1	1	ctra	van		2	1	1			1		1	1	1	1											Acinto					1								3
31	1	1	4	7	1	3	peopd	3	1	ctra	van	metri	2	1	1			1		1	1	2	1			1					Ecoli			Acinto					1	1							3	1
32	8	1	4	2	1	3	peopd	3	1	mero	van		2	1	1			1		1	1	1		2								kpn									1								3
33	8	1	4	2	1	1	peopd	1	1	ctra			2	2	1			1		1	1	1	1											Acinto					3								3
34	1	1	4	7	1	1	peopd	1	1	cef	van	metri	2	2	1			1		1	1	1	1											Acinto					1								3
35	4	1	4	7	1	1	peopd	1	1	ctra	van	metri	1	1	1			1		2		0
36	1	1	4	7	1	1	peopd	1	1	mero	van		2	2	1			1		2		0
37	35	2	2	5	2	3	sur	3	1	caz	van		2	1	1	2	2	1	1	1	1	2	1	1								kpn		Acinto					1		1						3		1
38	1	2	4	7	1	3	sur	3	1	caz	van		2	2	1			1		1	1	1	1														Entrobac								3
39	7	2	4	2	1	3	peopd	3	1	GN	amp		2	1	1			1		1	1	2	1	1								kpn		Acinto					1		1						3		1
40	25	1	3	5	2	3	eme	3	1	ctra	van		2	2	1	1	1	1	1	1	1	3	1	1		1					Ecoli	kpn		Acinto					3	1	1						3	3	3
41	5	1	4	7	1	1	peopd	1	1	ctra	van		2	1	1			1		1	1	1			1								kozane									1
42	1	2	4	7	1	1	peopd	1	1	ctra	van		2	1	1			1	1	1	1	2	1			1					Ecoli			Acinto					1	1							1	3
43	7	1	4	7	1	1	peopd	1	1	ctra	van	metri	2	2	1			1		1	1	2	1					1						Acinto	pseudo				3					1			3
44	1	2	4	7	1	3	sur	3	1		ery	metri	2	1	1			1		1	1	2	1	1								kpn		Acinto					1		1						3		3
45	2	1	4	7	1	3	peopd	3	1	ctra	van		2	2	1			1	1	1	1	2	1	1								kpn		Acinto					3		2						3		3
46	1	1	4	7	1	1	peopd	1	1	ctax	amp		2	2	1			1		2		0
47	4	2	4	7	1	1	peopd	1	1	ctax	amp		2	1	1			1		2		0
48	1	2	4	7	1	2	peopd	3	1	ctra	van		2	2	1			1		1	1	2	1	1								kpn		Acinto					1		1						3		3
49	57	1	1	5	2	1	sur	1	1		van	mero	2	1	1	2	2	1	1	1	1	1				2					Ecoli									1								1
50	75	1	3	4	2	1	sur	1	1	ctra	van	mero	2	1	1			1		2		0
51	45	2	2	5	2	1	eme	1	1	van	mero		2	1	1			1		1	1	2	1	1								kpn		Acinto					1		1						3		3
52	29	1	1	5	2	1	eme	1	1	van	mero		2	1	1			1		2		0
53	58	2	2	3	2	2	eme	1	1	cip	van	mero	2	1	1	2	2	1	1	2		0
54	31	2	1	5	2	3	eme	2	1	cip	van	mero	2	1	1	2	2	1	1	1	1	1			1								kozane									3
55	1	1	4	7	1	3	sur	3	1	ctra		metri	2	2	1			1		1	1	1	1											Acinto					3								3
56	1	1	4	7	1	3	sur	3	1	cef	van		2	2	1			1	2	1	1	2	1	2								kpn		Acinto					3		1						3		3
57	1	2	4	7	1	2	peopd	3	1		van	mero	2	1	1			1		2		0
58	1	2	4	7	1	2	peopd	2	1		van	metri	2	1	1			1		2		0
59	24	1	3	2	2	2	eme	1	1	cip	van	mero	2	1	1	2	1	1	1	1	1	3	1	1		1					Ecoli	kpn		Acinto					1	1	1						3	3	3
60	8	2	4	2	1	2	peopd	1	1	caz	cip		2	1	1			1	1	1	1	2	1	1								kpn		Acinto					2		1						3		3
61	45	2	1	4	2	1	eme	1	1		van		2	1	1			1	1	2		0
62	50	2	1	5	2	1	eme	1	1		van		2	1	1	2	2	1	1	1	1	2	1	1								kpn		Acinto					3		3						3		1
63	11	1	4	2	1	1	peopd	1	1	ctra	van	mero	2	1	1			1	1	2		0
64	34	2	3	3	2	1	eme	2	1	cip	van	mero	2	1	1	2	2	1	1	2		0
65	40	2	3	4	2	2	sur	2	1	cip	van	mero	2	1	1	2	1	1	1	1	1	1	1											Acinto					3								3
66	30	2	2	5	2	3	eme	3	1	cip	van	mero	1	1	1	2	2	1	1	1	1	1	1											Acinto					3								3
67	46	1	1	5	2	1	eme	1	1	caz	van	mero	1	1	1	1	1	1	1	2		0
68	36	1	2	4	2	1	sur	1	1	ctax	metri	mero	1	1	1	2	1	1	1	1	1	2	1	1								kpn		Acinto					3		1						3		3
69	27	1	1	2	2	1	sur	1	1	ctax	van	mero	1	1	1	1	1	1	1	2		0
70	50	1	1	5	2	3	eme	1	1	caz	van	metri	2	1	1	2	2	1	1	1	1	2	1			2					Ecoli			Acinto					1	1							3	3
71	60	2	3	1	2	2	sur	2	1	cip	van	mero	2	2	1	2	2	1	1	2		0
72	48	2	1	5	2	1	eme	1	1	ctax	van	metri	1	1	1	2	2	1	1	2		0
73	45	1	3	2	2	1	sur	1	1	cip	van	metri	2	2	1	1	1	1	1	1	1	2	1	1								kpn		Acinto					1		1						3		3
73	81	2	1	4	2	1	eme	1	1	cip	van	metri	2	2	1	2	2	1	1	1	1	1	1											Acinto					1								3
75	45	1	1	6	2	2	im	1	1	mero	ctra	metri	2	1	1	2		1		1	1	1	1											Acinto					3								3
76	65	2	1	5	2	2	eme	1	1	mero	van		2	1	1	2		1	1	1	1	1	1											Acinto					3								3
77	65	1	3	2	2	2	eme	1	1	mero	cip	caz	2	1	1	2		1	1	1	1	1	1											Acinto					3								3
78	1	2	4	7	1	2	peopd	2	1	caz	van	ctra	2	1	1	2		1		1	1	2	1	1								kpn		Acinto					1		1						3		3
79	52	2	1	5	2	2	sur	1	1	caz	van		2	1	1	2		1		2		0
80	31	2	2	5	2	2	im	2	1	cip	van	metri	2	1	1	2	2	1	1	2		0
81	19	1	3	2	2	2	sur	1	1	cip	van		2	2	1	2	2	1	1	1	1	2	1			1					Ecoli			Acinto					1	1							3	3
82	26	2	3	4	2	2	eme	2	1	cip	van	mero	2	1	1	2	2	1	1	1	1	1	1											Acinto					3								3
83	60	2	2	2	2	2	im	2	1		van	mero	2	2	1	2	2	1	2	2		0
84	71	2	3	4	2	3	sur	2	1	ctra	van	mero	2	2	1	NO	2	1	1	1	1	1				2					Ecoli									1								1
85	8	2	4	2	1	1	eme	1	1	ctra	van		2	1	1	2	2	1	1	2		0
86	68	2	3	3	2	2	eme	2	1	caz	van	mero	2	2	1	2	2	1	1	1	1	1		1								kpn									1								3
87	21	1	1	4	2	1	sur	1	1	ctra	van		2	1	1	2	2	1	1	2		0
88	57	1	1	5	2	1	im	1	1	ctra	van	mero	2	1	1	1	1	1	1	2		0
89	37	2	1	5	2	1	im	1	1	ctra	van	mero	1	1	1	2	2	1	1	1	1	1	1											Acinto					3								3
90	46	2	2	5	2	1	eme	1	1	cip	van		2	1	1	2	2	1	1	2		0
91	18	1	4	3	2	2	eme	1	1	ctra	van		1	1	1	2	2	1	1	2		0
92	2	2	4	7	1	2	peopd	1	1	ctra	van	mero	2	1	1	2	2	1	1	1	1	3	1	1		1					Ecoli	kpn		Acinto					3	1	1						3	3	3
93	35	2	2	4	2	1	eme	1	1	cip		mero	2	1	1	2	2	1	1	2		0
94	57	1	2	5	2	2	im	1	1	caz	van	mero	2	1	1	2	2	1	1	1	1	1						2							pseudo									1
95	12	1	4	7	1	2	peopd	1	1	GN	amp	mero	2	1	1	2	2	1	1	2		0
96	8	2	4	2	1	1	peopd	1	1	cip	van		2	1	1	2	2	1	1	2		0
97	51	1	2	4	2	1	eme	1	1	ctra	van	mero	2	1	1	2	2	1	1	2		0
98	2	2	4	7	1	1	peopd	1	1	ctra	mero		2	1	1	2	2	1	1	1	1	2	1			1					Ecoli			Acinto					3	1							3	3
99	75	1	3	4	2	2	eme	1	1	cip	van	mero	2	1	1	2	2	1	1	2		0
100	65	2	3	5	2	1	eme	1	1		van	mero	2	1	1	2	2	1	1	2		0
101	1	1	4	7	1	1	peopd	1	1	ctra		mero	2	1	1	2	2	1	1	1	1	2	1	1								kpn		Acinto					1		1						3		3
102	1	1	4	7	1	1	peopd	1	1	ctra	van		2	2	1	2	2	1	1	1	1	2	1					1						Acinto	pseudo				3					1			3
103	4	1	4	7	1	2	peopd	3	1	ctra	van		2	1	1	2	2	1	1	1	1	2	1			2					Ecoli			Acinto					1	3							1	3
104	45	2	2	5	2	2	eme	1	1	mero	van		2	1	1	2	2	1	1	2		0
105	71	2	3	4	2	2	im	1	1	ctra	van		2	1	1	2	2	1	1	1	1	1						2							pseudo									1
106	23	1	1	5	2	1	eme	1	1	mero	van		2	1	1	2	2	1	1	2		0
107	45	2	1	5	2	1	eme	1	1	ctra	van	metri	1	1	1	2	2	1	1	2		0
108	63	2	3	4	2	1	sur	1	1	mero	van		2	1	1	2	2	1	1	1	1	1		1								kpn									1								3
109	87	2	3	4	2	3	sur	2	1	ctra	van	metri	1	1	1	2	1	1	1	2		0
110	35	1	1	5	2	1	eme	1	1	mero	van		2	1	1	1	2	1	1	1	1	1	1											Acinto					2								3
111	19	1	3	3	2	1	eme	1	1	ctra	mero		2	1	1		2	1	1	2		0
112	16	1	3	3	2	3	eme	1	1	mero	van	cip	2	1	1		2	1	1	1	1	1	1											Acinto					3								3
113	20	2	3	3	2	1	eme	1	1	mero	van		2	1	1		2	1	1	2		0
114	12	1	4	3	1	2	eme	1	1	mero	van		2	1	1		2	1	1	1	1	2	1			1					Ecoli			Acinto					3	3							3	3
115	19	1	3	3	2	1	eme	1	1	mero	van	caz	2	1	1		2	1	1	1	1	2	1						2					Acinto		proteus			1				1				2
116	27	2	1	5	2	1	eme	1	1	mero	van		2	1	1		2	1	1	2		0
117	17	1	3	3	2	2	eme	1	1	mero	van		2	1	1		2	1	1	1	1	1	1											Acinto					3								3
118	10	2	4	2	1	1	eme	1	1	caz	van	mero	2	1	1		2	1	1	2		0
119	8	2	4	2	1	1	eme	1	1	mero	van		2	1	1		2	1	1	1	1	2	1	2								kpn		Acinto					1		1						1		3
120	73	2	3	2	2	3	eme	1	1	mero	van		2	1	1		2	1	1	1	1	1				1					Ecoli									1								3
121	22	1	1	4	2	1	eme	1	1	caz	van	mero	1	1	1		2	1	1	2		0
122	37	1	2	5	2	2	eme	1	1	mero	van		2	1	1		2	1	1	1	1	1	1											Acinto					3								3
123	5	2	4	7	1	2	peopd	1	1	mero	van		2	1	1		2	1		2		0
124	3	1	4	7	1	1	peopd	1	1	mero	van		2	1	1		2	1	1	1	1	1	1											Acinto					3								3
125	25	1	1	5	2	1	eme	1	1	ctra	van		2	1	1		2	1		2		0
126	1	2	4	7	1	1	peopd	1	1	ctra	van		2	1	1		2	1		1	1	2	1	1								kpn		Acinto					3		3						3		3
127	62	1	3	5	2	1	eme	1	1	mero	van		1	1	1	1	2	1		1	1	1	1											Acinto					1								3
128	1	1	4	7	1	2	peopd	1	1	ctra	van	metri	2	1	1		2	1	1	1	1	2	1	1								kpn		Acinto					1		2						2		3
129	2	1	4	7	1	1	peopd	1	1	ctra	van		2	2	1		2	1	1	1	1	1	1											Acinto					1								3
130	1	1	4	7	1	1	peopd	1	1	caz	van		2	2	1		2	1	1	1	1	1	1											Acinto					1								3
131	1	1	4	7	1	1	peopd	1	1	ctra	amp		2	2	1		2	1	1	1	1	2	1	1								kpn		Acinto					1		1						3		3
132	1	1	4	7	1	1	peopd	1	1	ctra			2	2	1		2	1	1	1	1	2	1	1								kpn		Acinto					1		1						3		3
133	1	2	4	7	1	1	peopd	1	1	ctax	amp		2	2	1		2	1	1	1	1	1	1											Acinto					1								1
134	1	1	4	7	1	1	peopd	1	1	ctax	amp		2	2	1		2	1	1	2		0
135	8	2	4	2	1	2	peopd	3	1	caz	van	mero	2	1	1		2	1	1	1	1	2	1	1								kpn		Acinto					1		1						3		3
136	1	2	4	7	1	2	peopd	2	1	ctax	amp		2	1	1		2	1	1	1	1	2	1	1								kpn		Acinto					3		1						3		3
137	1	1	4	7	1	1	peopd	1	1	ctra	van		2	1	1		2	1	1	1	1	2	1	1								kpn		Acinto					3		1						3		3
138	32	1	1	5	2	1	im	1	1	cip	van	mero	1	2	1	2	2	1	1	1	1	2	1			2					Ecoli			Acinto					1	1							3	1
139	41	1	2	3	2	2	im	2	1	cip	van	mero	2	1	1	1	2	1	1	2		0
140	48	1	1	6	2	1	eme	2	1	cip	van	mero	1	2	1	2	2	1	1	2		0
141	75	1	1	5	2	1	sur	1	1		mero	mero	2	2	1	2	2	1	1	1	1	2	1	2								kpn		Acinto					1		1						3		3
142	15	2	3	4	2	1	eme	1	1	cip	van		2	2	1	2	2	1	1	1	1	2	1			1					Ecoli			Acinto					1	1							3	1
143	62	2	3	4	2	2	eme	2	1		van	mero	2	2	1	2	2	1	1	2		0
144	1	1	4	7	1	1	eme	1	2	no			2	2	1		2	1	1	1	1	1	1											Acinto					3								3
145	11	2	4	2	1	1	eme	1	1	ctra	van	metri	2	2	1		2	1	1	1	1	2	1	2								kpn		Acinto					1		1						3		1
146	1	1	4	7	1	1	eme	1	1	ctra	van		2	2	1		2	1	1	1	1	1		1								kpn									1								3
147	23	2	2	4	2	1	sur	1	1	ctra	van	metri	2	1	1		2	1	1	2		0
148	1	1	4	7	1	1	peopd	1	1	ctra	mero		2	1	1		2	1	1	1	1	2	1	1								kpn		Acinto					1		1						1		3
149	1	1	4	7	1	2	peopd	1	1	cip	van	mero	2	1	1	2	2	1	1	1	1	2	1	1								kpn		Acinto					3		1						3		3
150	1	1	4	7	1	2	peopd	2	1	GN	amp	mero	2	1	1	2	2	1	1	2		0
151	2	1	4	7	1	2	peopd	2	1	GN	amp	mero	2	1	1	2	2	1	1	1	1	1	1											Acinto					3								3
152	3	1	4	7	1	2	peopd	2	1	GN	amp	mero	2	1	1	2	2	1	1	1	1	2	1	1								kpn		Acinto					1		1						3		3
153	7	1	4	2	1	2	peopd	1	1	ctra	van	mero	2	1	1	2	2	1	1	2		0
154	7	2	4	2	1	1	peopd	1	1	ctra	van	mero	2	1	1	2	2	1	1	1	1	1		1								kpn									3								3
155	10	2	4	2	1	1	peopd	1	1	ctra	van	mero	2	1	1	2	2	1	1	2		0
156	11	1	4	2	1	1	peopd	1	1	ctra	van	mero	2	1	1	2	2	1	1	1	1	2	1	1								kpn		Acinto					3		1						3		3
157	1	1	4	7	1	1	peopd	1	1	ctra	van	mero	2	1	1	2	2	1	1	2		0
158	1	2	4	7	1	1	peopd	1	1	ctra	van	mero	2	1	1	2	2	1	1	1	1	1		1								kpn									1								3
159	1	1	4	7	1	3	peopd	1	1	ctax	van		2	1	1	2	2	1	1	2		0
160	3	2	4	7	1	2	peopd	3	1	ctax	van	mero	2	1	1	2	2	1	1	1	1	2	1			1					Ecoli			Acinto					1	1							3	1
161	2	1	4	7	1	2	peopd	1	1	ctax	van	mero	2	1	1	2	2	1	1	2		0
162	8	1	4	2	1	1	peopd	2	1	ctax	van	mero	2	1	1	2	2	1	1	1	1	3	1	1				1				kpn		Acinto	pseudo				1		1			1			3		3
163	6	1	4	2	1	1	peopd	1	1	ctax	van	mero	2	1	1	2	2	1	1	1	1	1		1								kpn									3								3
164	2	2	4	7	1	1	peopd	1	1	ctax	mero	mero	2	1	1	2	2	1	1	2		0
165	21	2	1	4	2	2	eme	1	1	van	mero		2	1	1	2	2	1	1	1	1	1		1								kpn									3								3
166	48	1	1	5	2	2	eme	2	1	van	mero	metri	2	1	1	2	2	1	1	2		0
167	23	2	1	5	2	3	eme	3	1	van	mero		2	1	1	2	2	1	1	1	1	1		1								kpn									1								3
168	62	1	2	6	2	2	sur	1	1	van	mero	metri	2	1	1	2	2	1	1	1	1	1	1											Acinto					1								3
169	28	1	2	5	2	1	eme	1	1	mero	van		2	1	1	2	2	1	1	2		0
170	37	1	1	5	2	1	eme	1	1	mero	van		2	1	1	2	2	1	1	1	1	2	1	1								kpn		Acinto					1		1						3		3
171	28	1	1	5	2	2	eme	1	1	mero	van		1	1	1	2	2	1	1	1	1	1	1											Acinto					1								2
172	61	2	1	4	2	2	eme	1	1	mero	van		2	1	1	2	2	1	1	2		0
173	54	1	1	5	2	2	im	1	1	mero	van		2	1	1	2	2	1	1	1	1	1		2								kpn									1								3
174	80	2	3	4	2	2	im	1	1	mero	van		1	1	1	2	2	1	1	2		0
175	37	1	2	6	2	2	eme	1	1	mero	van		2	1	1	2	2	1	1	1	1	1		1								kpn									1								3
176	45	1	1	6	2	2	eme	1	1	mero	van		2	1	1	2	2	1	1	2		0
177	1	2	4	7	1	3	peopd	3	1	mero	van		2	1	1	2	2	1	1	1	1	1	1											Acinto					1								3
178	1	1	4	7	1	1	peopd	1	1	mero			2	1	1	2	2	1	1	1	1	2	1	1								kpn		Acinto					1		1						3		3
179	1	2	4	7	1	1	peopd	1	1	ctax	van		2	1	1	2	2	1	1	1	1	2	1	1								kpn		Acinto					1		1						3		3
180	1	1	4	7	1	1	peopd	1	1	mero	ctra	metri	2	1	1	2	2	1	1	2		0
181	42	2	1	5	2	3	im	3	1	cef	van	cip	2	1	1	2	2	1	1	1	1	1					1							Acinto					3								3
[truncated: 59 more columns]
